# Supplementary material for: Genome-wide specificity of dCpf1 cytidine base editors
Source: Nat Commun. 2020 Aug 13;11:4072. doi: 10.1038/s41467-020-17889-9 (PMC7426837; doi:10.1038/s41467-020-17889-9)
Supplement: Supplementary file 4 — Source Data [file 41467_2020_17889_MOESM4_ESM.xlsx]

## Sheet: Fig1a
		Base editing frequency (%)			Indel frequency (%)
Sample	CDKN2A target	dLbCpf1-BE			LbCpf1
Untreated	no crRNA	0.79	0.25	0.52	0	0.03	0
mm0	TTTAGCCCCAATAATCCCCACATGTCA	19.89	21.85	27.46	45.55	43.09	37.46
mm1-1	TTTAaCCCCAATAATCCCCACATGTCA	0.83	0.26	0.28	0.22	0.31	0.03
mm1-2	TTTAGCtCCAATAATCCCCACATGTCA	11.34	9.86	10.63	40.7	47.37	36.05
mm1-3	TTTAGCCCtAATAATCCCCACATGTCA	1.54	0.91	0.97	7.23	7.85	4.64
mm1-4	TTTAGCCCCAgTAATCCCCACATGTCA	9.28	9.57	9.4	36.24	43.75	35.38
mm1-5	TTTAGCCCCAATgATCCCCACATGTCA	7.29	6.77	7.08	32.84	42.56	29.05
mm1-6	TTTAGCCCCAATAAcCCCCACATGTCA	2.26	1.58	1.36	13.26	21.08	14.05
mm1-7	TTTAGCCCCAATAATCtCCACATGTCA	1.47	0.79	0.78	2.97	4.87	3.43
mm1-8	TTTAGCCCCAATAATCCCtACATGTCA	6.99	5.74	5.57	22.48	9.88	24.42
mm1-9	TTTAGCCCCAATAATCCCCAtATGTCA	2.75	1.58	2.57	3.69	3.28	2.56
mm1-10	TTTAGCCCCAATAATCCCCACAcGTCA	7.44	6.43	5.21	21.03	27.14	29.96
mm1-11	TTTAGCCCCAATAATCCCCACATGcCA	17.67	16.13	16.39	45.91	48.28	49.67
mm1-12	TTTAGCCCCAATAATCCCCACATGTCg	20.85	18.5	17.84	41.61	48.22	49.28
mm2-1	TTTAatCCCAATAATCCCCACATGTCA	1.04	0.19	0.38	0	0.02	0
mm2-2	TTTAGCttCAATAATCCCCACATGTCA	0.97	0.23	0.36	0.19	0.31	0.26
mm2-3	TTTAGCCCtgATAATCCCCACATGTCA	1.37	0.54	0.72	1.72	1.76	1.75
mm2-4	TTTAGCCCCAgcAATCCCCACATGTCA	1.7	1.1	0.75	18.54	3.77	8.85
mm2-5	TTTAGCCCCAATggTCCCCACATGTCA	2.65	2.32	2.31	8.88	7.27	6.66
mm2-6	TTTAGCCCCAATAActCCCACATGTCA	0.78	0.19	0.55	0.08	0.12	0.12
mm2-7	TTTAGCCCCAATAATCttCACATGTCA	0.93	0.18	0.35	0.04	0.02	0
mm2-8	TTTAGCCCCAATAATCCCtgCATGTCA	1.37	0.73	0.78	1.78	2.14	1.68
mm2-9	TTTAGCCCCAATAATCCCCAtgTGTCA	1.52	0.98	1.21	0.62	1.04	1.03
mm2-10	TTTAGCCCCAATAATCCCCACAcaTCA	8.61	6.85	6.21	1.35	1.26	1.21
mm2-11	TTTAGCCCCAATAATCCCCACATGctA	20.01	19.4	15.72	49.05	45.08	47.34
mm3-1	TTTAattCCAATAATCCCCACATGTCA	0.96	0.17	0.6	0	0	0
mm3-2	TTTAGCCttgATAATCCCCACATGTCA	0.76	0.26	0.44	0	0	0
mm3-3	TTTAGCCCCAgcgATCCCCACATGTCA	0.98	0.17	0.42	0.13	0.17	0.12
mm3-4	TTTAGCCCCAATAgctCCCACATGTCA	0.88	0.14	0.44	0	0	0.03
mm3-5	TTTAGCCCCAATAATCtttACATGTCA	0.96	0.24	0.53	0	0.02	0.03
mm3-6	TTTAGCCCCAATAATCCCCgtgTGTCA	1.39	0.68	0.64	0.03	0	0
mm3-7	TTTAGCCCCAATAATCCCCACAcacCA	9.67	9.01	5.43	1.02	1.27	0.87
mm4-1	TTTAatttCAATAATCCCCACATGTCA	0.72	0.15	0.32	0	0	0
mm4-2	TTTAGCCCtggcAATCCCCACATGTCA	0.84	0.22	0.33	0	0	0.02
mm4-3	TTTAGCCCCAATggctCCCACATGTCA	0.71	0.17	0.59	0	0	0
mm4-4	TTTAGCCCCAATAATCtttgCATGTCA	0.99	0.17	0.54	0	0	0
mm4-5	TTTAGCCCCAATAATCCCCAtgcaTCA	2.19	1.35	2.14	0.03	0	0

## Sheet: Fig1b
		Base editing frequency (%)			Indel frequency (%)
Sample	DYRK1A target	dLbCpf1-BE			LbCpf1
Untreated	no crRNA	0.1	0.09	0	0	0.05	0
mm0	TTTAGAAGCACATCAAGGACATTCTAA	33.97	28.06	30.3	59.48	60.23	60.46
mm1-1	TTTAaAAGCACATCAAGGACATTCTAA	0.11	0.21	0.05	0.14	0.23	0.14
mm1-2	TTTAGAgGCACATCAAGGACATTCTAA	11.57	13.21	16.29	51.12	44.19	39.39
mm1-3	TTTAGAAGtACATCAAGGACATTCTAA	2.79	2.73	2.56	14.98	15.08	12.37
mm1-4	TTTAGAAGCAtATCAAGGACATTCTAA	2.56	3.09	2.58	14.56	15.44	12.68
mm1-5	TTTAGAAGCACAcCAAGGACATTCTAA	3.98	4.96	5.2	25.33	25.93	18.26
mm1-6	TTTAGAAGCACATCgAGGACATTCTAA	6.71	8.67	7.98	22.93	25.3	19.72
mm1-7	TTTAGAAGCACATCAAaGACATTCTAA	6.33	5.54	5.4	27.23	29.11	25.84
mm1-8	TTTAGAAGCACATCAAGGgCATTCTAA	33.23	31.07	27.68	46.48	51.7	49.98
mm1-9	TTTAGAAGCACATCAAGGACgTTCTAA	11.87	12.95	14.18	21.5	15.74	16.15
mm1-10	TTTAGAAGCACATCAAGGACATcCTAA	19.18	17.23	17.5	30.67	29.55	29.71
mm1-11	TTTAGAAGCACATCAAGGACATTCcAA	30.63	31.77	27.49	54.51	50.91	50.06
mm1-12	TTTAGAAGCACATCAAGGACATTCTAg	30.86	28.61	30.44	62.48	58.43	59.06
mm2-1	TTTAagAGCACATCAAGGACATTCTAA	0.22	0.13	0.14	0.11	0.1	0.08
mm2-2	TTTAGAgaCACATCAAGGACATTCTAA	0.18	0.17	0.07	0.1	0.2	0.17
mm2-3	TTTAGAAGtgCATCAAGGACATTCTAA	0.46	0.28	0.3	0.95	1.34	1.06
mm2-4	TTTAGAAGCAtgTCAAGGACATTCTAA	1.27	1.02	1.03	4.29	3.85	4.55
mm2-5	TTTAGAAGCACActAAGGACATTCTAA	0.46	0.48	0.36	0	0.06	0
mm2-6	TTTAGAAGCACATCggGGACATTCTAA	3.19	2.75	1.95	1.59	2.77	1.9
mm2-7	TTTAGAAGCACATCAAaaACATTCTAA	0.6	0.39	0.35	0.02	0.07	0
mm2-8	TTTAGAAGCACATCAAGGgtATTCTAA	4.02	3.08	2.58	3.06	4.46	3.17
mm2-9	TTTAGAAGCACATCAAGGACgcTCTAA	15.26	14.35	8.09	0.06	0.26	0.2
mm2-10	TTTAGAAGCACATCAAGGACATctTAA	17.36	16.87	12.11	25.89	29.69	32.8
mm2-11	TTTAGAAGCACATCAAGGACATTCcgA	29.03	25.37	23.06	51.62	51.99	53.1
mm3-1	TTTAaggGCACATCAAGGACATTCTAA	0.14	0.15	0.11	0.03	0.1	0.03
mm3-2	TTTAGAAatgCATCAAGGACATTCTAA	0.1	0.02	0.05	0.03	0.02	0
mm3-3	TTTAGAAGCAtgcCAAGGACATTCTAA	0.22	0.26	0.3	0.06	0.03	0.12
mm3-4	TTTAGAAGCACATtggGGACATTCTAA	1.43	1.62	1.16	0.02	0.05	0
mm3-5	TTTAGAAGCACATCAAaagCATTCTAA	0.59	0.52	0.49	0	0	0
mm3-6	TTTAGAAGCACATCAAGGAtgcTCTAA	3	2.55	3.18	0	0.02	0.03
mm3-7	TTTAGAAGCACATCAAGGACATctcAA	19.42	18.41	17.19	26.26	24.32	29.67
mm4-1	TTTAaggaCACATCAAGGACATTCTAA	0.15	0.15	0.05	0	0.02	0.02
mm4-2	TTTAGAAGtgtgTCAAGGACATTCTAA	0.15	0.17	0.09	0	0.03	0.03
mm4-3	TTTAGAAGCACActggGGACATTCTAA	0.22	0.38	0.22	0	0.02	0
mm4-4	TTTAGAAGCACATCAAaagtATTCTAA	0.46	0.45	0.43	0.03	0.02	0
mm4-5	TTTAGAAGCACATCAAGGACgcctTAA	14.33	12.21	15.78	0.12	0.14	0.11

## Sheet: Supp_Fig2a
		Base editing frequency (%)			Indel frequency (%)
Sample	DNMT1 target	dLbCpf1-BE			LbCpf1
Untreated	no crRNA	0.69	0.23	0.19	0	0.02	0.03
mm0	TTTCCTGATGGTCCATGTCTGTTACTC	17.47	19.53	17.99	49.89	48.07	54.39
mm1-1	TTTCtTGATGGTCCATGTCTGTTACTC	2.13	1.79	2.25	14.78	18.73	18.26
mm1-2	TTTCCTaATGGTCCATGTCTGTTACTC	0.6	0.28	0.31	3.21	3.93	2.99
mm1-3	TTTCCTGAcGGTCCATGTCTGTTACTC	1.39	1.47	0.92	7.55	8.9	7.32
mm1-4	TTTCCTGATGaTCCATGTCTGTTACTC	1.63	1.69	1.2	8.45	9.78	8.96
mm1-5	TTTCCTGATGGTtCATGTCTGTTACTC	8.95	6.46	7.5	31.31	32.86	30.07
mm1-6	TTTCCTGATGGTCCgTGTCTGTTACTC	6	6.05	8.39	28.44	35.74	32.11
mm1-7	TTTCCTGATGGTCCATaTCTGTTACTC	2.68	2.85	2.41	9.78	12.05	10.84
mm1-8	TTTCCTGATGGTCCATGTtTGTTACTC	6.25	5.23	6.9	18.13	21.7	20.98
mm1-9	TTTCCTGATGGTCCATGTCTaTTACTC	5.03	6.48	4.91	0.05	0.04	0.22
mm1-10	TTTCCTGATGGTCCATGTCTGTcACTC	10.31	9.8	11.06	36.07	32.75	38.98
mm1-11	TTTCCTGATGGTCCATGTCTGTTAtTC	16.29	16.52	16.52	46.1	41.64	60.85
mm1-12	TTTCCTGATGGTCCATGTCTGTTACTt	26.87	19.7	15.63	57.34	52.07	58.57
mm2-1	TTTCtcGATGGTCCATGTCTGTTACTC	0.72	0.21	0.22	0.08	0.09	0.32
mm2-2	TTTCCTagTGGTCCATGTCTGTTACTC	0.4	0.13	0.2	0.12	0.29	0.57
mm2-3	TTTCCTGAcaGTCCATGTCTGTTACTC	0.57	0.1	0.21	0	0.1	0
mm2-4	TTTCCTGATGacCCATGTCTGTTACTC	0.6	0.19	0.31	0.32	0.63	0.99
mm2-5	TTTCCTGATGGTttATGTCTGTTACTC	0.39	0.3	0.27	0.03	0	0.06
mm2-6	TTTCCTGATGGTCCgcGTCTGTTACTC	0.72	0.57	0.5	0	0.09	0.09
mm2-7	TTTCCTGATGGTCCATacCTGTTACTC	0.99	0.62	0.42	0.03	0.02	0.06
mm2-8	TTTCCTGATGGTCCATGTtcGTTACTC	1.88	1.67	1.34	0.03	0.01	0.08
mm2-9	TTTCCTGATGGTCCATGTCTacTACTC	5.14	5.46	3.1	0	0.02	0.04
mm2-10	TTTCCTGATGGTCCATGTCTGTcgCTC	13.01	9.97	9.99	9.69	11.66	12.97
mm2-11	TTTCCTGATGGTCCATGTCTGTTAtcC	20.38	20.84	15.65	39.68	42.99	49.95
mm3-1	TTTCtcaATGGTCCATGTCTGTTACTC	0.73	0.22	0.17	0	0.05	0.04
mm3-2	TTTCCTGgcaGTCCATGTCTGTTACTC	0.55	0.13	0.09	0	0	0
mm3-3	TTTCCTGATGactCATGTCTGTTACTC	0.4	0.16	0.13	0	0	0
mm3-4	TTTCCTGATGGTCtgcGTCTGTTACTC	0.79	0.21	0.36	0	0	0
mm3-5	TTTCCTGATGGTCCATactTGTTACTC	0.77	0.5	0.67	0	0	0.07
mm3-6	TTTCCTGATGGTCCATGTCcacTACTC	4.01	4.51	3.64	0	0	0
mm3-7	TTTCCTGATGGTCCATGTCTGTcgtTC	11.38	11.77	12.14	7.49	7.18	6.66
mm4-1	TTTCtcagTGGTCCATGTCTGTTACTC	0.66	0.2	0.23	0.04	0.02	0
mm4-2	TTTCCTGAcaacCCATGTCTGTTACTC	0.53	0.08	0.21	0	0	0
mm4-3	TTTCCTGATGGTttgcGTCTGTTACTC	0.45	0.27	0.25	0	0	0.02
mm4-4	TTTCCTGATGGTCCATactcGTTACTC	0.92	0.39	0.38	0	0.02	0.02
mm4-5	TTTCCTGATGGTCCATGTCTaccgCTC	3.66	3.91	2.61	0.03	0.06	0.04

## Sheet: Supp_Fig2b
		Base editing frequency (%)			Indel frequency (%)
Sample	EMX1 target	dLbCpf1-BE			LbCpf1
Untreated	no crRNA	0.05	0.06	0.07	0	0.02	0
mm0	TTTGTCCTCCGGTTCTGGAACCACACC	8.4	6.79	9.48	35.53	43.56	30.48
mm1-1	TTTGcCCTCCGGTTCTGGAACCACACC	0.13	0.23	0.09	0.82	1.17	0.92
mm1-2	TTTGTCtTCCGGTTCTGGAACCACACC	0.3	0.37	0.31	4.96	4.66	4.67
mm1-3	TTTGTCCTtCGGTTCTGGAACCACACC	0.12	0.15	0.12	1.87	1.39	1.61
mm1-4	TTTGTCCTCCaGTTCTGGAACCACACC	0.14	0.16	0.19	1.33	1.05	1.09
mm1-5	TTTGTCCTCCGGcTCTGGAACCACACC	0.37	0.77	0.71	4.56	4.44	4.74
mm1-6	TTTGTCCTCCGGTTtTGGAACCACACC	0.13	0.2	0.12	0.2	0.12	0.11
mm1-7	TTTGTCCTCCGGTTCTaGAACCACACC	0.13	0.21	0.14	2.84	2.4	2.64
mm1-8	TTTGTCCTCCGGTTCTGGgACCACACC	5.59	6.07	5.14	28.43	23.49	29.16
mm1-9	TTTGTCCTCCGGTTCTGGAAtCACACC	0.11	0.05	0.07	1.46	1.92	2.09
mm1-10	TTTGTCCTCCGGTTCTGGAACCgCACC	3.56	4.17	3.12	29.48	26.88	28.7
mm1-11	TTTGTCCTCCGGTTCTGGAACCACgCC	9.71	9.71	8.1	44.77	39.22	39.89
mm1-12	TTTGTCCTCCGGTTCTGGAACCACACt	5.73	6.39	4.54	40.54	32.3	38.92
mm2-1	TTTGctCTCCGGTTCTGGAACCACACC	0.03	0.05	0.06	0.06	0.3	0.07
mm2-2	TTTGTCtcCCGGTTCTGGAACCACACC	0.05	0.1	0.03	0.04	0.03	0.02
mm2-3	TTTGTCCTttGGTTCTGGAACCACACC	0.06	0.08	0.18	0.04	0	0.04
mm2-4	TTTGTCCTCCaaTTCTGGAACCACACC	0.13	0.11	0.02	0.03	0	0.02
mm2-5	TTTGTCCTCCGGccCTGGAACCACACC	0.04	0.1	0.07	0.02	0.02	0.02
mm2-6	TTTGTCCTCCGGTTtcGGAACCACACC	0.05	0.14	0.08	0.03	0.02	0.05
mm2-7	TTTGTCCTCCGGTTCTaaAACCACACC	0.05	0.09	0.04	0.02	0	0
mm2-8	TTTGTCCTCCGGTTCTGGggCCACACC	0.2	0.2	0.16	1.56	1.49	1.48
mm2-9	TTTGTCCTCCGGTTCTGGAAttACACC	0.02	0.1	0.02	0.04	0	0.04
mm2-10	TTTGTCCTCCGGTTCTGGAACCgtACC	0.98	1.42	1.01	6.58	5.31	6.03
mm2-11	TTTGTCCTCCGGTTCTGGAACCACgtC	9.7	9.66	7.73	47.67	44.22	40.56
mm3-1	TTTGcttTCCGGTTCTGGAACCACACC	0.06	0.12	0.11	0.05	0.06	0.09
mm3-2	TTTGTCCcttGGTTCTGGAACCACACC	0	0.04	0.05	0.03	0.06	0.03
mm3-3	TTTGTCCTCCaacTCTGGAACCACACC	0.06	0.06	0.1	0.03	0.04	0
mm3-4	TTTGTCCTCCGGTctcGGAACCACACC	0	0.08	0.09	0.03	0.05	0
mm3-5	TTTGTCCTCCGGTTCTaagACCACACC	0.07	0.04	0.05	0	0	0.03
mm3-6	TTTGTCCTCCGGTTCTGGAgttACACC	0.06	0	0.02	0	0	0
mm3-7	TTTGTCCTCCGGTTCTGGAACCgtgCC	1.18	1.13	0.84	4.47	3.78	4.7
mm4-1	TTTGcttcCCGGTTCTGGAACCACACC	0.02	0.04	0.03	0.04	0.05	0
mm4-2	TTTGTCCTttaaTTCTGGAACCACACC	0.05	0.07	0.03	0.03	0.04	0
mm4-3	TTTGTCCTCCGGcctcGGAACCACACC	0.04	0.07	0.04	0.04	0.03	0.02
mm4-4	TTTGTCCTCCGGTTCTaaggCCACACC	0.09	0	0.05	0.04	0.02	0
mm4-5	TTTGTCCTCCGGTTCTGGAAttgtACC	0.02	0.1	0.14	0.04	0.07	0

## Sheet: Supp_Fig7
		Base editing frequency (%)
		Untreated			(+) 16nt			(+) 18nt			(+) 20nt			(+) 23nt			(+) 25nt			(+) 27nt
CDKN2A_1	TTTAGCCCCAATAATCCCCACATG	0.14	0.18	0.07	1.27	1.26	1.11	6.06	5.85	6.06	23.63	21.31	25.41	22.76	22.73	24.92	21.61	19.02	18.04	18.74	15.78	19.73
CDKN2A_2	TTTAGCCCCAATcAaCtCtgCAct	0.07	0.02	0.06	0.15	0.1	0.08	0.07	0.06	0.1	0.06	0.1	0.12	0.08	0.12	0.11	0.2	0.09	0.07	0.07	0.1	0.07
		Untreated			(+) 16nt			(+) 18nt			(+) 20nt			(+) 23nt			(+) 25nt			(+) 27nt
DYRK1A_1	TTTAGAAGCACATCAAGGACATTC	0.06	0.1	0.08	8.07	8.36	7.81	19.55	21.39	24.81	33.71	33.89	38.01	32.93	33.91	39.09	32.43	31.16	35.93	27.98	29.26	32.49
DYRK1A_2	TTTGGAAGCACATCtttGAaATgt	0.11	0.09	0.13	0.21	0.27	0.32	0.28	0.32	0.28	0.27	0.33	0.25	0.21	0.25	0.36	0.24	0.18	0.34	0.21	0.21	0.3
DYRK1A_3	TTTAGAAGCACATCA-GGACAaTC	0.17	0.16	0.16	0.77	0.64	0.74	0.77	0.79	1.15	1	0.94	1.35	1.02	1.12	1.26	1.26	1.42	1.51	1.45	1.35	1.58
DYRK1A_5	TTTAGAAGCACATCctactacTTa	0.32	0.29	0.33	1.27	1.35	1.37	1.16	1.2	1.61	1.47	1.42	1.66	1.22	1.29	1.36	1.44	1.32	1.86	1.07	1.36	1.51
DYRK1A_7	TTTGGAAGCACATCtAtGAgcTag	0.14	0.16	0.16	0.63	0.65	0.67	0.45	0.62	0.81	0.58	0.77	0.65	0.61	0.6	0.82	0.6	0.64	0.62	0.64	0.52	0.75
DYRK1A_8	TTTAGAAGCACAcTCtAatAggTTC	0.52	0.69	0.75	2.42	2.44	2.76	2.03	2.14	2.71	2.2	2.33	3.09	2	2.61	2.9	2.45	2.33	3.04	2.69	2.24	2.71
DYRK1A_13	TTTAGAAGCACATCtcatACATTt	0.35	0.32	0.32	1.03	0.76	0.75	0.67	0.77	0.93	0.72	0.87	0.91	0.49	0.69	0.85	0.78	0.74	0.93	0.66	0.73	0.75
DYRK1A_14	TTTGGAAGCACATCAtatgtAaTC	0.15	0.16	0.06	0.98	0.95	1.05	0.69	0.91	1.25	0.86	0.88	1.03	0.69	0.72	1.05	1.08	1.02	1.14	0.81	1.29	1.17
		Untreated			(+) 16nt			(+) 18nt			(+) 20nt			(+) 23nt			(+) 25nt			(+) 27nt
RUNX_1	TTTCTTCTCCCCTCTGCTGGATAC	0.1	0.23	0.12	2.82	2.14	2.97	10.75	9.09	11.17	22.96	16.63	23.75	23.03	17.92	22.12	22.01	21.1	22.64	11.39	11.42	12.69
RUNX_2	TTTCTTCTCCCCTCTGCaGGgcgg	0.55	0.41	0.4	4.56	3.97	4.47	4.47	4.84	4.82	7.45	4.83	7.1	7.99	5.75	7.78	7.16	6.51	7.31	4.18	3.96	4.24
RUNX_4	TTTCTTCTCCCCTCTGCTatATAC	0.89	0.9	0.75	6.34	5.39	7.34	7.65	6.04	8.11	10.84	6.66	9.93	11.54	8.29	12.32	11.21	9.52	10.23	5.04	4.76	4.88
RUNX_5	TTTGTTCTCCCCTCTGCaGGATAa	0.3	0.49	0.27	1.84	1.54	1.94	1.99	1.7	2.07	3.77	2.12	3.46	4.93	3.09	4.06	3.8	3.81	4.02	1.73	1.84	2.02
		Untreated			(+) 16nt			(+) 18nt			(+) 20nt			(+) 23nt			(+) 25nt			(+) 27nt
DNMT1_1	TTTCCTGATGGTCCATGTCTGTTA	0.77	0.97	0.91	3	3.86	3.22	9.57	11.2	11.58	19.59	18.14	20.55	21.29	21.92	22.15	23.17	26.8	25.65	23.86	24.87	25.7
DNMT1_9	TTTGCTGATGGTCtgTaTCTGTgA	0.02	0.05	0.08	0.13	0.11	0.13	0.13	0.16	0.09	0.25	0.19	0.16	0.1	0.13	0.18	0.16	0.19	0.14	0.18	0.2	0.1
DNMT1_29	TTTCCTGATGGTCCATGTCTGaat	0.2	0.16	0.17	1.67	1.98	1.76	3.96	3.89	4	4.74	4.34	5.72	5.5	5.42	5.28	7.02	7.17	6.71	6.75	7.28	7.26
DNMT1_37	TTTGCTGATGGTCtATagCTaTcA	0.05	0.06	0.02	0.08	0.11	0.11	0.1	0.11	0.11	0.28	0.18	0.29	0.15	0.1	0.13	0.19	0.22	0.18	0.26	0.17	0.19
		Untreated			(+) 16nt			(+) 18nt			(+) 20nt			(+) 23nt			(+) 25nt			(+) 27nt
CLIC4_1	TTTACCCTGGCTACCTCCCCTACC	0.27	0.08	0.17	2.67	2.68	2.42	5.75	6.38	5.97	8.05	8.51	8.46	5.13	5.74	4.83	4.35	4.52	4.34	3.95	4.54	4.32
CLIC4_3	TTTCCCCTGaCTctCcCCtCTAtC	0.27	0.31	0.28	1.86	1.93	1.55	1.93	2.05	2.05	1.3	1.75	1.45	0.93	1.31	1.2	1.04	1.02	1.23	0.92	1.01	0.93
		Untreated			(+) 16nt			(+) 18nt			(+) 20nt			(+) 23nt			(+) 25nt			(+) 27nt
LINC01551_1	TTTAATAATACACTCTTTACACTG	0.15	0.2	0.16	0.66	0.61	0.71	12.45	12.7	13.98	23.78	24.03	26.93	18.33	20.05	21.36	18.45	19.16	21.98	22.54	22.47	13.08
LINC01551_2	TTTAATAATACACTCTaacCtgat	0.38	0.57	0.47	1.72	1.35	1.59	3.01	3.08	2.6	2.92	2.73	2.78	2.14	2.19	2.13	2.07	1.84	1.73	2.24	2.08	1.2
LINC01551_4	TTTCATAATACA-TCTTTAtgCat	0.34	0.3	0.28	0.41	0.42	0.57	0.82	0.86	0.77	0.41	0.71	0.74	0.5	0.62	0.49	0.58	0.43	0.58	0.62	0.78	0.42
LINC01551_5	TTTAATAATACACTCTaTAatCac	0.24	0.35	0.33	1.95	1.74	1.84	3.17	3.2	3.26	2.38	2.82	3.01	1.83	1.84	2.14	1.84	1.64	1.91	2.11	2.14	1.15
LINC01551_6	TTTAATAATACA-TCTTatttaac	0.11	0.08	0.09	0.21	0.33	0.31	0.71	0.61	0.61	0.46	0.43	0.54	0.27	0.36	0.39	0.34	0.36	0.34	0.37	0.39	0.31
LINC01551_9	TTTAATAATACA-TCTcTACAtac	0.12	0.12	0.12	0.25	0.29	0.38	0.58	0.62	0.72	0.38	0.57	0.7	0.44	0.4	0.45	0.39	0.26	0.46	0.46	0.44	0.22

## Sheet: Supp_Fig8
		Base editing frequency (%)
		Untreated			(+) dLbCpf1-BE WT			(+) dLbCpf1-BE N256A			(+) dLbCpf1-BE N260A			(+) dLbCpf1-BE S348A			(+) dLbCpf1-BE K514A			(+) dLbCpf1-BE K881A			(+) dLbCpf1-BE K897A
CDKN2A_1	TTTAGCCCCAATAATCCCCACATG	0.21	0.24	0.34	26.56	31.05	29.69	31.65	28.48	28.12	24.15	23.92	19.46	27.56	26.33	31.83	20.46	14.4	14.72	21.24	18.62	20.49	22.12	17.93	23.59
CDKN2A_2	TTTAGCCCCAATcAaCtCtgCAct	0.11	0.07	0.08	0.11	0.15	0.16	0.12	0.15	0.22	0.13	0.12	0.11	0.13	0.12	0.13	0.22	0.15	0.15	0.12	0.09	0.05	0.14	0.22	0.13
		Untreated			(+) dLbCpf1-BE WT			(+) dLbCpf1-BE N256A			(+) dLbCpf1-BE N260A			(+) dLbCpf1-BE S348A			(+) dLbCpf1-BE K514A			(+) dLbCpf1-BE K881A			(+) dLbCpf1-BE K897A
DYRK1A_1	TTTAGAAGCACATCAAGGACATTC	0.12	0.16	0.12	34.22	37.57	36.61	32.7	38.53	36.2	33.91	31.48	30.9	38.14	39.06	34.26	25.06	28.6	28.4	36.9	32.64	28.47	31.02	30.29	35.7
DYRK1A_2	TTTGGAAGCACATCtttGAaATgt	0.15	0.24	0.27	0.44	0.51	0.52	0.71	0.87	0.68	0.46	0.49	0.61	0.39	0.54	0.56	0.52	0.56	0.67	0.4	0.33	0.42	0.37	0.38	0.49
DYRK1A_3	TTTAGAAGCACATCA-GGACAaTC	0.21	0.3	0.16	1.46	1.56	1.24	2.47	3.12	2.66	1.58	1.25	1.13	1.59	1.49	1.63	2.3	3.03	3.47	1.44	1.2	1.31	1.55	1.98	2.28
DYRK1A_5	TTTAGAAGCACATCctactacTTa	0.62	0.6	0.45	1.12	1.39	1.4	2.71	2.75	2.3	1.33	1.5	1.37	1.72	1.54	1.29	1.66	2.24	1.89	1.53	1.35	0.97	1.25	1.31	1.33
DYRK1A_7	TTTGGAAGCACATCtAtGAgcTag	0.11	0.13	0.15	0.52	0.83	0.78	1.2	1.62	1.45	0.83	0.76	0.93	0.88	0.86	0.99	1.02	1.3	1.39	0.7	0.58	0.57	0.75	0.71	0.9
DYRK1A_8	TTTAGAAGCACAcTCtAatAggTTC	0.94	0.79	1.03	2.02	2.32	2.04	2.81	3.56	3.1	1.75	2.19	2.05	2.19	2.18	1.89	1.84	3.26	3.14	2.12	1.94	1.83	2.1	2.55	2.77
DYRK1A_13	TTTAGAAGCACATCtcatACATTt	0.32	0.35	0.31	0.67	0.77	0.8	1.68	1.91	1.29	0.84	0.95	0.73	0.88	1.06	0.8	1.14	1.3	1.33	0.78	0.67	0.74	0.94	0.84	0.92
DYRK1A_14	TTTGGAAGCACATCAtatgtAaTC	0.19	0.16	0.12	0.72	1.05	1.08	1.69	2.34	2.14	1.01	0.99	0.89	1.01	0.95	1.05	1.75	1.72	1.5	0.9	0.74	0.66	0.95	0.98	1.24
		Untreated			(+) dLbCpf1-BE WT			(+) dLbCpf1-BE N256A			(+) dLbCpf1-BE N260A			(+) dLbCpf1-BE S348A			(+) dLbCpf1-BE K514A			(+) dLbCpf1-BE K881A			(+) dLbCpf1-BE K897A
RUNX_1	TTTCTTCTCCCCTCTGCTGGATAC	0.34	0.36	0.23	21.28	17.56	22.83	17.04	20.64	21.43	18.85	20.17	18.07	20.56	19.42	24.31	12.64	15.17	13.42	17.32	19.79	18.33	16.16	18.14	22.77
RUNX_2	TTTCTTCTCCCCTCTGCaGGgcgg	0.52	0.57	0.47	10.4	8.56	10.74	11.06	12.99	13.29	10.7	10.46	8.91	10.15	9.27	11.42	7.32	7.36	6.56	6.74	7.84	7.15	7.73	8.7	9.66
RUNX_4	TTTCTTCTCCCCTCTGCTatATAC	1.03	1.03	0.96	11.56	9.52	12.56	13.25	16.36	16.64	11.79	11.46	11.24	11.98	11.81	13.45	9.38	10.42	8.94	8.28	9.27	7.98	9.55	10.74	11.98
RUNX_5	TTTGTTCTCCCCTCTGCaGGATAa	0.65	0.75	0.64	4.12	4.23	5.1	7.84	9.31	9.39	4.8	4.96	4.45	4.43	4.8	6.22	4.66	5.41	5.19	2.95	3.37	2.93	4.16	4.96	5.9
		Untreated			(+) dLbCpf1-BE WT			(+) dLbCpf1-BE N256A			(+) dLbCpf1-BE N260A			(+) dLbCpf1-BE S348A			(+) dLbCpf1-BE K514A			(+) dLbCpf1-BE K881A			(+) dLbCpf1-BE K897A
DNMT1_1	TTTCCTGATGGTCCATGTCTGTTA	1.11	1.16	1.26	18.48	21.28	18.3	20.1	19.42	21.76	10.84	11.35	12.77	18.74	21.66	22.23	8.77	11.7	12.22	11.86	15.24	19.22	16.97	18.24	17.58
DNMT1_9	TTTGCTGATGGTCtgTaTCTGTgA	0.03	0.05	0.02	0.05	0.09	0.09	0.11	0.13	0.13	0.07	0.05	0.08	0.11	0.08	0.11	0.08	0.14	0.12	0.12	0.09	0.11	0.11	0.1	0.11
DNMT1_29	TTTCCTGATGGTCCATGTCTGaat	0.17	0.25	0.21	4.15	3.93	3.29	4.04	3.79	4.81	1.94	1.6	2.09	4	4.59	4.62	1.78	2.33	2.38	1.82	2.17	3.07	2.34	2.62	3.13
DNMT1_37	TTTGCTGATGGTCtATagCTaTcA	0.06	0.04	0.03	0.05	0.08	0.14	0.07	0.08	0.11	0.07	0.08	0.12	0.07	0.05	0.04	0.17	0.07	0.11	0.09	0.07	0.08	0.06	0.09	0.06
		Untreated			(+) dLbCpf1-BE WT			(+) dLbCpf1-BE N256A			(+) dLbCpf1-BE N260A			(+) dLbCpf1-BE S348A			(+) dLbCpf1-BE K514A			(+) dLbCpf1-BE K881A			(+) dLbCpf1-BE K897A
CLIC4_1	TTTACCCTGGCTACCTCCCCTACC	0.18	0.18	0.14	8.44	9.21	7.52	12.14	13.68	11.5	9.53	7.73	5.86	10.75	7.06	7.41	9.8	8.53	5.56	9.43	7.97	8.66	8.97	9.52	7.54
CLIC4_3	TTTCCCCTGaCTctCcCCtCTAtC	0.14	0.15	0.14	0.21	0.19	0.18	0.32	0.37	0.28	0.17	0.14	0.15	0.24	0.2	0.27	0.27	0.25	0.24	0.17	0.16	0.17	0.23	0.2	0.27
		Untreated			(+) dLbCpf1-BE WT			(+) dLbCpf1-BE N256A			(+) dLbCpf1-BE N260A			(+) dLbCpf1-BE S348A			(+) dLbCpf1-BE K514A			(+) dLbCpf1-BE K881A			(+) dLbCpf1-BE K897A
LINC01551_1	TTTAATAATACACTCTTTACACTG	1.34	1.35	1.22	18.47	18.68	16.77	18.93	20.68	17.41	14.84	16.44	16.18	16.53	19.12	19.29	9.94	11.54	13.5	19.6	16.49	16.24	18.03	16.53	18.93
LINC01551_2	TTTAATAATACACTCTaacCtgat	0.79	0.87	0.94	2.6	2.59	2.54	2.96	3.43	3.19	2.6	2.63	2.27	2.48	2.51	2.93	1.46	1.45	2.13	1.93	1.57	1.86	2.93	2.5	2.5
LINC01551_4	TTTCATAATACA-TCTTTAtgCat	0.25	0.31	0.32	0.44	0.4	0.46	0.78	0.8	0.61	0.33	0.47	0.54	0.4	0.52	0.58	0.49	0.54	0.48	0.52	0.37	0.56	0.53	0.63	0.78
LINC01551_5	TTTAATAATACACTCTaTAatCac	0.28	0.31	0.28	2.39	2.36	2.11	2.72	2.78	2.35	1.7	2.07	2.2	1.96	2.64	3.23	1.08	1.43	1.42	2.1	1.73	1.59	2.21	1.81	2.53
LINC01551_6	TTTAATAATACA-TCTTatttaac	0.25	0.2	0.23	0.47	0.6	0.74	0.55	0.72	0.82	0.54	0.54	0.52	0.51	0.43	0.75	0.37	0.42	0.52	0.4	0.38	0.36	0.48	0.62	0.53
LINC01551_9	TTTAATAATACA-TCTcTACAtac	0.12	0.13	0.05	0.27	0.38	0.34	0.57	0.58	0.53	0.26	0.22	0.32	0.33	0.31	0.38	0.2	0.28	0.31	0.33	0.19	0.17	0.37	0.29	0.48

## Sheet: Fig4&Supp_Fig9
		Base editing frequency (%)
		Untreated			(+) dLbCpf1-BE WT			(+) dLbCpf1-BE YE1			(+) dLbCpf1-BE YE2			(+) dLbCpf1-BE EE			(+) dLbCpf1-BE YEE
CDKN2A_1	TTTAGCCCCAATAATCCCCACATG	0.13	0.1	0.1	26.71	26.12	27.21	6.02	6.4	6.08	1.07	1.2	1.42	1.89	2.29	2.07	0.42	0.43	0.4
CDKN2A_2	TTTAGCCCCAATcAaCtCtgCAct	0.03	0.02	0.04	0.07	0.07	0.1	0.03	0	0.04	0.07	0.01	0.01	0.05	0.03	0	0.06	0.05	0.07
		Untreated			(+) dLbCpf1-BE WT			(+) dLbCpf1-BE YE1			(+) dLbCpf1-BE YE2			(+) dLbCpf1-BE EE			(+) dLbCpf1-BE YEE
DYRK1A_1	TTTAGAAGCACATCAAGGACATTC	0.04	0.06	0.03	37.85	38.9	39.58	15.49	15.89	16.22	4.24	4.64	4.27	5.54	5.71	5.63	1.3	1.21	1.18
DYRK1A_2	TTTGGAAGCACATCtttGAaATgt	0.07	0.06	0.06	0.16	0.34	0.28	0.04	0.06	0.1	0.06	0.02	0.09	0.07	0.05	0.04	0.07	0.08	0.05
DYRK1A_3	TTTAGAAGCACATCA-GGACAaTC	0.04	0.08	0.08	1.28	1.33	1.51	0.2	0.15	0.16	0.04	0.02	0.12	0.04	0.09	0.08	0.02	0.02	0.09
DYRK1A_5	TTTAGAAGCACATCctactacTTa	0.15	0.21	0.21	1.84	1.73	1.83	0.18	0.19	0.26	0.18	0.23	0.19	0.17	0.2	0.22	0.16	0.21	0.22
DYRK1A_7	TTTGGAAGCACATCtAtGAgcTag	0.05	0.05	0.05	0.74	0.61	0.84	0.07	0.09	0.06	0.12	0.1	0.08	0.06	0.1	0.11	0.11	0.11	0.09
DYRK1A_8	TTTAGAAGCACAcTCtAatAggTTC	0.22	0.18	0.14	3.09	2.82	3.14	0.27	0.33	0.38	0.26	0.21	0.25	0.29	0.3	0.19	0.26	0.17	0.25
DYRK1A_13	TTTAGAAGCACATCtcatACATTt	0.09	0.1	0.07	0.81	0.71	0.85	0.11	0.21	0.14	0.08	0.13	0.11	0.11	0.07	0.13	0.08	0.15	0.04
DYRK1A_14	TTTGGAAGCACATCAtatgtAaTC	0.07	0.02	0.04	1.09	1.17	1.01	0.08	0.06	0.05	0.07	0.07	0.11	0.06	0.14	0.06	0.06	0.08	0.06
		Untreated			(+) dLbCpf1-BE WT			(+) dLbCpf1-BE YE1			(+) dLbCpf1-BE YE2			(+) dLbCpf1-BE EE			(+) dLbCpf1-BE YEE
RUNX_1	TTTCTTCTCCCCTCTGCTGGATAC	0.19	0.23	0.24	26.62	25.87	26.08	22.78	22.08	22.56	7.75	7.37	8.16	6.22	5.77	6.01	2.42	2.37	2.3
RUNX_2	TTTCTTCTCCCCTCTGCaGGgcgg	0.33	0.3	0.2	9.49	9.78	9.91	0.52	0.53	0.65	0.4	0.42	0.52	0.35	0.32	0.42	0.32	0.25	0.28
RUNX_4	TTTCTTCTCCCCTCTGCTatATAC	0.3	0.4	0.39	14.72	13.94	14.08	1.71	1.94	1.7	0.64	0.79	0.78	0.63	0.62	0.64	0.37	0.39	0.46
RUNX_5	TTTGTTCTCCCCTCTGCaGGATAa	0.24	0.38	0.31	6.51	6.02	5.6	0.44	0.63	0.61	0.34	0.33	0.36	0.37	0.36	0.34	0.31	0.28	0.35
		Untreated			(+) dLbCpf1-BE WT			(+) dLbCpf1-BE YE1			(+) dLbCpf1-BE YE2			(+) dLbCpf1-BE EE			(+) dLbCpf1-BE YEE
DNMT1_1	TTTCCTGATGGTCCATGTCTGTTA	0.32	0.31	0.22	20.88	22.78	23.63	6.07	6.04	5.67	1.33	1.6	1.47	2.08	2.38	2.35	0.73	0.61	0.57
DNMT1_9	TTTGCTGATGGTCtgTaTCTGTgA	0.03	0.04	0	0.08	0.18	0.07	0.04	0.04	0.02	0.04	0.05	0.09	0.04	0.02	0.02	0.04	0.03	0.02
DNMT1_29	TTTCCTGATGGTCCATGTCTGaat	0.07	0.07	0.08	5.81	7.4	7.17	0.27	0.32	0.28	0.12	0.15	0.14	0.1	0.08	0.07	0.15	0.08	0.11
DNMT1_37	TTTGCTGATGGTCtATagCTaTcA	0.04	0.02	0.03	0.19	0.1	0.16	0.03	0.04	0.02	0.06	0.04	0.01	0.05	0.01	0.03	0.02	0.03	0.04
		Untreated			(+) dLbCpf1-BE WT			(+) dLbCpf1-BE YE1			(+) dLbCpf1-BE YE2			(+) dLbCpf1-BE EE			(+) dLbCpf1-BE YEE
CLIC4_1	TTTACCCTGGCTACCTCCCCTACC	0.07	0.08	0.14	5.87	6.46	7.02	2.27	2.38	2.52	0.76	0.93	0.93	0.67	0.86	0.85	0.41	0.38	0.37
CLIC4_3	TTTCCCCTGaCTctCcCCtCTAtC	0.09	0.2	0.23	1.06	1.18	1.07	0.21	0.22	0.27	0.19	0.16	0.19	0.17	0.18	0.13	0.17	0.14	0.12
		Untreated			(+) dLbCpf1-BE WT			(+) dLbCpf1-BE YE1			(+) dLbCpf1-BE YE2			(+) dLbCpf1-BE EE			(+) dLbCpf1-BE YEE
LINC01551_1	TTTAATAATACACTCTTTACACTG	0.16	0.18	0.15	25.89	25.46	24.72	19.14	20.14	17.56	5.34	5.11	4.64	5.06	4.11	4.39	1.2	1.3	1.15
LINC01551_2	TTTAATAATACACTCTaacCtgat	0.31	0.29	0.33	2.22	2.25	1.86	0.19	0.27	0.41	0.3	0.37	0.23	0.35	0.4	0.23	0.38	0.23	0.2
LINC01551_4	TTTCATAATACA-TCTTTAtgCat	0.18	0.12	0.13	0.89	0.7	0.77	0.11	0.18	0.24	0.15	0.19	0.09	0.27	0.11	0.18	0.13	0.16	0.17
LINC01551_5	TTTAATAATACACTCTaTAatCac	0.1	0.14	0.13	2.7	2.48	2.19	0.29	0.25	0.16	0.21	0.16	0.16	0.23	0.21	0.18	0.16	0.25	0.13
LINC01551_6	TTTAATAATACA-TCTTatttaac	0.03	0.1	0.01	0.4	0.36	0.46	0.07	0.07	0.08	0.03	0.05	0.08	0.06	0.11	0.03	0.06	0.1	0.05
LINC01551_9	TTTAATAATACA-TCTcTACAtac	0.07	0.09	0.11	0.53	0.53	0.54	0.12	0.06	0.08	0.04	0.06	0.08	0.1	0.06	0.08	0.03	0.07	0.1
